# Supplementary material for: Particle-Mediated Histotripsy for the Targeted Treatment of Intraluminal Biofilms in Catheter-Based Medical Devices
Source: BME Front. 2022 Jul 5;2022:9826279. doi: 10.34133/2022/9826279 (PMC10521694; doi:10.34133/2022/9826279)
Supplement: Supplementary Materials — Supplemental 1: optical and ultrasound images after increasing scan number. Optical and ultrasound images showing reduction in cavitation cloud size and intensity as scan number increases. Particle concentrations used, MB (109 Bubble/mL) and NC (6×10−6 PFH mL/mL water) concentrations. Supplemental 2: MB and NC threshold after increasing scan number. Cavitation threshold tested after various scans through a catheter mimic with 155 points in 0.1 mm increments at 500 pulses per point at 12.3 MPa pressure during each respective scan. [file 9826279.f1.zip]

Archive with 3 entries (3 files):
- Supplemental 1.pptx
- Supplemental 2.pptx
- SUPPLEMENTARY MATERIALS.docx
